# Supplementary material for: Exploring the Synthetic Potential of γ-Lactam Derivatives Obtained from a Multicomponent Reaction—Applications as Antiproliferative Agents
Source: Molecules. 2022 Jun 5;27(11):3624. doi: 10.3390/molecules27113624 (PMC9182551; doi:10.3390/molecules27113624)
Supplement: Supplementary file 1 [file molecules-27-03624-s001.zip]

Archive with 1 entries (1 files):
- molecules-1754758-supplementary.pdf
